# Supplementary material for: Time to Epidural Steroid Injection and Complete Remission in Zoster-Associated Pain: A Multicenter Retrospective Cohort Study
Source: Life (Basel). 2026 May 22;16(6):869. doi: 10.3390/life16060869 (PMC13301417; doi:10.3390/life16060869)
Supplement: Supplementary file 1 [file life-16-00869-s001.zip]

Archive with 2 entries (2 files):
- Supplementary Table S1.pdf
- Supplementary_STROBE_checklist.pdf
